# Supplementary material for: Functionally distinct high and low theta oscillations in the human hippocampus
Source: Nat Commun. 2020 May 18;11:2469. doi: 10.1038/s41467-020-15670-6 (PMC7235253; doi:10.1038/s41467-020-15670-6)
Supplement: Supplementary file 3 — Source Data [file 41467_2020_15670_MOESM3_ESM.xlsx]

## Sheet: Figure 2
Single Oscillators			Dual Oscillators
Electrode Frequency (Hz)	Electrode Position		Electrode Frequency (Hz)	Electrode Position
8.373	0.45		10.154	0.15
9.114	0.71		2.337	0.15
8.604	0.76		4.372	0
10.134	0.32		10.185	0
8.695	0.36		4.593	0.05
8.391	0.41		8.305	0.05
8.342	0.45		4.11	0.26
7.63	0		2.009	0.26
6.65	0.36		3.765	0.37
2.292	0.17		8.148	0.37
8.24	0.38		2.158	0.42
7.752	0.85		8.253	0.42
5.834	0.14		2.223	0.34
5.639	0.18		12.867	0.34
7.573	0.23		6.133	0.06
7.846	0.11		12.253	0.06
3.898	0.11		2.688	0.11
10.055	0.15		7.146	0.11
8.874	0.21		2.388	0.62
9.421	0.26		8.966	0.62
7.707	0.29		3.521	0.25
8.14	0.44		10.871	0.25
7.7	0.47		5.751	0.22
7.378	0.17		13.436	0.22
8.036	0.22		10.72	0.06
8.377	0.28		2.238	0.06
8.595	0		2.497	0.22
10.097	0.14		9.561	0.22
10.276	0.79		4.101	0.16
5.454	0.06		13.046	0.16
10.154	2.337		4.491	0.21
0.15	0.15		9.113	0.21
			2.394	0.16
			7.144	0.16
			2.345	0.21
			7.816	0.21
			3.339	0.1
			9.727	0.1
			3.021	0.52
			9.253	0.52
			3.569	0.32
			8.184	0.32
			3.239	0.74
			13.536	0.74
			2.082	0.12
			9.807	0.12

## Sheet: Figure 3
Figures 3A, 3C, 3D						Figure 3B
Single Oscillators			Dual Oscillators			Category	Proportion
Electrode Frequency (Hz)	Electrode Position		Electrode Frequency (Hz)	Electrode Position		Anterior High Theta Only	19/40
8.373	0.45		10.154	0.15		Anterior Low Theta Only	2/40
9.114	0.71		2.337	0.15		Anterior Both	19/40
8.604	0.76		4.372	0		Posterior High Theta Only	2020-09-13
10.134	0.32		10.185	0		Posterior Both	2020-04-13
8.695	0.36		4.593	0.05
8.391	0.41		8.305	0.05
8.342	0.45		4.11	0.26
7.63	0		2.009	0.26
6.65	0.36		3.765	0.37
2.292	0.17		8.148	0.37
8.24	0.38		2.158	0.42
7.752	0.85		8.253	0.42
5.834	0.14		2.223	0.34
5.639	0.18		12.867	0.34
7.573	0.23		6.133	0.06
7.846	0.11		12.253	0.06
3.898	0.11		2.688	0.11
10.055	0.15		7.146	0.11
8.874	0.21		2.388	0.62
9.421	0.26		8.966	0.62
7.707	0.29		3.521	0.25
8.14	0.44		10.871	0.25
7.7	0.47		5.751	0.22
7.378	0.17		13.436	0.22
8.036	0.22		10.72	0.06
8.377	0.28		2.238	0.06
8.595	0		2.497	0.22
10.097	0.14		9.561	0.22
10.276	0.79		4.101	0.16
5.454	0.06		13.046	0.16
10.154	2.337		4.491	0.21
0.15	0.15		9.113	0.21
			2.394	0.16
			7.144	0.16
			2.345	0.21
			7.816	0.21
			3.339	0.1
			9.727	0.1
			3.021	0.52
			9.253	0.52
			3.569	0.32
			8.184	0.32
			3.239	0.74
			13.536	0.74
			2.082	0.12
			9.807	0.12

## Sheet: Figure 4
Single Oscillators Bout Length			Dual Oscillators Bout Length
Low Theta	High Theta		Low Theta	High Theta
1.7097	3.6128		2.0622	3.0484
1.8173	3.2223		1.2704	2.111
	3.0096		1.2546	2.1141
	2.9581		1.3123	2.1452
	2.9122		1.2508	2.3899
	2.8868		1.305	2.3834
	2.9268		1.2522	2.3879
	2.7147		1.3141	2.7716
	2.6463		1.0736	2.4404
	3.0618		1.2304	2.4978
	3.0478		1.3047	2.4461
	3.0895		1.2863	2.4451
	2.9501			2.4671
	2.9318

## Sheet: Figure 5
Figure 5D
Category	Proportion
lowAntSingle	2020-01-02
lowPostSingle	0
highAntSingle	19/23
highPostSingle	1
lowAntDual	2020-02-12
lowPostDual	2020-02-05
highAntDual	2020-04-19
highPostDual	2020-02-04
